# Supplementary material for: Impact of changing treatment strategy based on circulating tumor cells on postoperative survival of breast cancer
Source: Front Oncol. 2022 Oct 3;12:1006909. doi: 10.3389/fonc.2022.1006909 (PMC9573986; doi:10.3389/fonc.2022.1006909)
Supplement: Supplementary file 1 [file Table_1.xls]

## Sheet: data
Num	ID Num	Age	menopause(0=Yes)	Family history(1=Yes)	Breast-conserving(1=Yes)	Endoscope(1=Yes)	Tumor location(1=left;2=right)	Tumor diameter (cm)	T Stage	Detected lymph nodes(n)	Lymph node metastasis(n)	N Stage	Lymph node metastasis(1=Yes)	M Stage	TNM Stage	Tumor grade(1=I;2=II;3=III)	Vascular invasion(1=Yes)	ER(1=positive)	PR(1=positive)	HER2(1=positive)	Triple negative(1=Yes)	Ki67(%)	Ecadherin(1=positive)	P120(1=positive)	P63(1=positive)	Calponin(1=positive)	CK56(1=positive)	CK8(1=positive)	Neoadjuvant chemotherapy(1=Yes)	Chemotherapy(1=Yes)	Radiation therapy(1=Yes)	changing treatment strategy (1=Yes)	Month	2=Yes	CTC (+)	CTC(+) to(-)
1	4897780	68	0	1	1	1	2	1.2	1	10	0	0	0	0	1	2	0	2	2	2	1	40	1	1	1	1	1	1	1	1	1	2	69.3	1	1	1
2	446268	61	0	2	2	2	2	4.5	2	12	2	3	1	0	3	2	1	1	1	2	2	20	1	1	2	2	2	1	1	2	1	2	30.9667	2	1	1
3	13282638	40	1	2	2	2	2	0.5	1	5	0	0	0	0	1	2	0	2	2	1	2	30	1	1	2	2	2	1	2	1	2	2	52.5	1	1	0
4	3165988	33	1	2	2	1	2	3	2	18	14	3	1	0	3	3	0	1	2	1	2	25	1	1	2	2	2	1	2	1	2	1	66.0333	1	1	1
5	4163894	55	0	2	2	2	1	2.1	2	13	7	3	1	0	3	2	0	2	2	2	1	30	1	1	2	2	2	1	1	1	2	1	69.2333	1	1	1
6	4888251	49	0	2	1	2	1	1.8	1	9	0	0	0	0	1	1	0	1	1	2	2	5	1	1	2	2	2	1	2	1	2	2	3.13333	2	1	1
7	1330707	56	0	2	2	2	1	0.8	1	15	1	1	1	0	2	2	0	2	2	1	2	15	1	1	2	2	2	1	1	1	2	1	53.4667	1	1	1
8	13312871	57	0	1	1	1	2	1.1	1	7	0	0	0	0	1	2	0	1	2	1	2	70	1	1	2	2	2	1	2	1	2	1	52	1	1	1
9	473503	63	0	2	2	2	2	1.2	1	5	0	0	0	0	1	2	0	1	1	2	2	35	1	1	2	2	2	1	2	1	2	1	49.7667	1	1	1
10	3392475	69	0	1	1	1	2	2	2	2	0	0	0	0	2	2	0	2	2	2	1	40	1	1	2	2	2	2	2	1	2	2	38.8	2	1	1
11	13502941	45	0	2	2	2	1	1	1	23	2	1	1	0	2	3	0	2	2	1	2	30	1	1	2	2	2	1	2	1	1	2	51	1	1	1
12	540429	57	0	2	2	2	2	3	2	12	0	0	0	0	2	1	0	1	1	2	2	5	1	1	1	2	2	1	1	1	2	1	47.2	1	1	1
13	435278	58	0	2	2	1	1	1.6	1	2	0	0	0	0	1	2	0	1	1	1	2	15	1	1	2	2	2	1	2	1	2	1	68.0333	1	1	1
14	3357602	58	0	2	1	2	1	3	2	2	0	0	0	0	2	2	0	1	1	2	2	2	1	1	2	2	2	1	1	1	2	1	65.2667	1	1	1
15	2329577	70	0	2	2	2	2	3	2	17	1	1	1	0	2	2	0	1	1	1	2	40	1	1	2	2	2	1	1	1	2	1	59.8333	1	1	1
16	4930851	71	0	2	2	2	2	1.2	1	18	1	1	1	0	2	2	0	1	1	2	2	15	2	1	2	2	2	1	1	1	2	1	41.1667	1	1	1
17	13527648	39	1	2	1	1	1	0.3	1	2	0	0	0	0	1	1	0	2	2	2	1	80	1	2	2	2	2	1	1	1	1	1	41.5	1	1	1
18	8148910	50	1	2	1	1	2	4	2	5	0	0	0	0	2	1	0	2	2	2	1	30	1	1	2	2	2	1	1	1	1	1	60.1333	1	1	1
19	3861926	43	1	2	1	1	1	3.5	2	3	0	0	0	0	2	3	0	1	1	1	2	40	2	1	2	2	2	1	2	1	1	1	54.5	1	1	1
20	13297265	67	0	1	1	1	1	1	1	7	0	0	0	0	1	2	0	2	2	2	1	10	2	1	2	2	2	1	2	1	2	2	24.7	2	1	1
21	8277434	50	0	2	2	2	1	1	1	11	0	0	0	1	1	2	0	2	2	2	1	3	1	1	2	2	2	1	1	1	2	2	5.46667	2	1	0
22	3193651	57	0	2	2	2	2	3	2	22	8	2	1	0	2	2	0	2	2	2	1	80	1	1	1	1	1	1	2	1	2	2	23.3667	2	1	1
23	4936732	55	0	2	2	2	2	6	3	13	1	1	1	0	2	2	0	1	1	2	2	30	1	1	2	2	2	1	1	1	2	1	56.7	2	1	1
24	8121035	59	0	2	2	2	1	0.8	1	10	1	1	1	0	2	2	0	2	2	2	1	20	1	1	2	2	2	1	1	1	2	1	61.7333	1	1	1
25	496978	49	1	2	1	1	1	1.5	1	2	0	0	0	0	2	3	0	2	2	2	1	30	2	2	2	2	2	1	2	1	1	1	44.5667	1	1	1
26	8339560	41	1	1	1	1	1	2.2	2	19	1	1	1	0	2	3	0	1	1	2	2	30	1	1	2	2	2	1	2	1	1	1	43.8667	1	1	1
27	3028720	53	0	2	2	2	2	1.3	1	30	0	0	0	0	1	2	0	2	2	2	1	40	1	1	2	1	2	2	1	1	2	2	58.7667	1	1	1
28	501871	66	0	2	2	2	1	4	2	21	6	2	1	0	2	2	0	1	1	1	2	30	1	1	2	2	2	1	2	1	1	2	15.2667	2	1	1
29	13710226	50	1	1	2	2	2	1.6	1	6	0	0	0	0	1	3	0	1	1	1	2	25	1	1	2	2	2	1	2	1	2	1	31.3	1	1	1
30	8076737	39	1	2	2	2	2	1.5	1	4	0	0	0	0	1	3	0	2	1	2	2	50	1	1	2	2	1	1	2	1	2	2	64.7333	1	1	1
31	731597	53	0	2	2	2	2	3	2	17	8	2	1	0	2	2	1	1	1	1	2	40	1	1	2	2	2	1	2	1	2	1	51.0667	2	1	1
33	8177257	46	1	1	1	2	2	1.5	1	12	0	0	0	0	1	2	0	2	2	2	1	40	1	1	2	2	2	1	2	1	1	2	49.5	1	1	0
48	1316982	31	1	2	2	1	2	1	1	10	0	0	0	0	1	2	0	2	2	2	1	40	1	1	2	2	1	1	2	1	2	2	66.7333	1	1	1
52	13433387	46	1	2	1	2	1	1.1	1	4	0	0	0	0	1	3	0	2	2	2	1	80	1	1	2	2	1	1	2	1	2	2	16.7667	2	1	0
54	8279290	33	1	2	2	2	1	2.1	2	0	0	0	0	0	2	3	0	2	2	2	1	95	1	1	1	2	1	1	2	1	2	2	50.6667	1	1	1
55	37516	62	0	2	2	2	2	4.5	2	25	20	3	1	0	3	2	0	2	2	2	1	35	1	1	2	2	2	1	2	1	2	2	12	2	1	0
56	1302124	57	0	2	1	1	2	1	1	3	0	0	0	0	1	3	0	2	2	1	2	50	1	1	1	1	1	1	2	1	2	2	49.3	1	1	0
60	2959624	64	0	2	2	2	2	1.5	1	30	1	1	1	0	2	3	1	1	2	2	2	30	1	1	2	2	2	1	2	1	2	1	20.7333	1	1	1
61	13437755	32	1	2	1	1	1	1.4	1	0	0	0	0	0	1	3	0	1	1	1	2	35	1	1	2	2	2	1	2	1	2	2	41.0667	1	1	0
63	3865867	52	0	2	1	2	2	1.5	1	19	18	1	1	0	2	3	0	1	1	1	2	25	1	1	2	2	2	1	2	1	1	2	44.7667	1	1	1
67	3314371	43	1	1	2	2	1	4	2	18	4	1	1	0	2	3	0	1	1	1	2	20	1	1	2	2	1	1	2	1	2	1	45.1667	1	1	1
70	3233788	45	0	2	2	2	1	2.5	2	16	2	1	1	0	2	3	0	2	2	2	1	60	1	1	1	1	2	1	1	1	2	2	13.4667	2	1	0
72	3038252	43	1	2	1	1	2	1.5	1	3	0	0	0	0	1	1	0	1	1	2	2	20	1	1	2	1	2	1	2	1	2	1	36.1667	2	1	1
74	13449289	60	0	2	2	2	2	1.5	1	7	0	0	0	0	1	2	0	1	1	1	2	10	2	1	2	2	2	1	2	1	2	2	44.3	1	1	1
75	89907	71	0	2	1	2	1	1.5	1	6	0	0	0	0	1	3	0	2	2	2	1	25	1	1	2	2	1	1	2	1	2	2	35.8667	2	1	1
76	8351651	46	1	2	1	2	1	1	1	27	1	1	1	0	2	2	0	2	2	2	1	50	1	1	2	2	2	1	2	1	1	2	23.9333	2	1	0
77	2656337	52	1	2	2	1	2	2	2	1	0	0	0	0	2	1	0	2	2	2	1	10	1	1	2	2	2	1	2	1	2	1	42.7	1	1	1
78	8350020	57	0	2	1	1	2	1	1	17	2	1	1	0	2	1	0	1	1	2	2	10	1	1	2	1	1	1	2	1	2	1	42.7	1	1	1
79	3675683	57	0	2	2	2	2	4	2	15	13	2	1	0	2	2	0	1	1	1	2	30	1	1	2	2	2	1	1	1	1	2	46.3333	2	1	1
81	13195783	53	0	2	2	2	1	3	2	17	1	1	1	1	2	2	0	1	1	1	2	40	1	1	2	2	2	1	1	1	2	1	54.6333	2	1	0
83	3131728	50	0	2	1	2	2	2	2	5	0	0	0	0	2	3	0	2	2	2	1	70	1	1	2	2	1	1	2	1	1	1	41.2667	1	1	1
85	13367114	55	0	2	1	1	2	1.3	1	0	0	0	0	0	1	3	0	2	2	2	1	40	1	1	2	2	1	1	1	2	2	1	44.8	1	1	1
86	13594625	60	0	2	1	1	1	1.5	1	2	0	0	0	0	1	3	0	2	2	1	2	40	1	1	2	2	2	1	2	1	2	1	30.5667	2	1	1
88	4074986	65	0	2	2	2	1	12	3	14	13	1	1	0	3	2	1	1	1	1	2	40	1	1	2	2	2	1	2	1	2	2	17.9	2	1	0
89	8768865	42	1	2	1	1	2	2.5	2	34	11	1	1	0	2	2	1	1	1	2	2	30	1	1	2	2	2	1	2	1	1	2	26.5333	1	1	1
90	1127818	40	1	2	1	1	1	1.5	1	4	0	0	0	0	1	3	0	2	2	1	2	30	1	1	2	2	2	1	2	1	1	1	30.1	1	1	1
93	3933920	49	1	2	2	2	1	1.5	1	8	0	0	0	0	1	1	0	1	1	2	2	30	1	1	2	2	2	1	2	2	2	2	42.7	1	1	0
94	398759	57	0	2	2	2	1	3	2	23	1	1	1	0	2	2	0	1	2	2	2	30	1	1	2	2	2	1	1	1	2	1	70.5	1	1	0
97	384305	36	1	2	1	1	2	1.7	1	9	0	0	0	0	1	2	0	1	1	1	2	25	1	1	2	2	2	1	2	1	2	1	34.9667	1	1	1
103	13889470	46	1	2	1	2	2	4	2	21	1	1	1	0	2	2	0	1	1	2	2	40	1	1	2	2	2	1	1	2	2	2	7.26667	1	1	0
104	9633768	42	1	2	1	1	1	1.8	1	15	7	1	1	0	2	2	0	1	1	1	2	10	1	1	1	1	1	1	2	1	2	2	3.53333	1	1	0
32	3597444	43	1	2	2	2	2	4.5	4	14	11	3	1	0	3	3	1	2	2	1	2	60	1	1	2	2	1	1	1	1	2	2	17.2	2	0	0
34	391424	51	0	2	2	2	2	2.5	2	27	2	1	1	0	2	2	0	2	2	1	2	20	1	1	2	2	2	1	2	1	2	2	50.8333	1	0	0
35	2563644	69	0	2	2	2	2	2	2	17	8	1	1	0	2	2	1	2	2	2	1	35	1	1	2	2	1	2	1	1	2	2	15.5	2	0	0
36	4286384	23	1	2	2	2	2	1.3	1	17	1	1	1	0	2	2	0	1	1	2	2	10	1	1	1	1	2	1	1	1	2	2	72.5667	1	0	0
37	547546	51	1	2	2	2	1	2	2	11	8	2	1	0	2	2	0	1	1	2	2	70	2	1	2	2	2	2	1	2	2	1	58.4667	1	0	0
38	13290583	54	0	2	2	2	1	3.5	2	17	0	0	0	0	2	2	0	2	2	2	1	20	1	1	2	2	2	1	2	2	2	2	53	1	0	0
39	2613747	52	0	2	2	2	1	4	2	13	11	2	1	0	2	3	1	2	2	1	2	80	1	1	2	2	2	1	1	1	2	2	21.5333	2	0	0
40	4200552	41	1	2	1	1	2	1	1	4	0	0	0	0	1	3	0	2	2	2	1	50	1	1	2	2	2	1	1	1	2	2	52.9667	1	0	0
41	3959804	49	1	1	1	1	2	3.5	2	2	0	0	0	0	2	3	0	1	1	1	2	10	1	1	1	2	1	1	2	2	2	2	8.8	2	0	0
42	13203809	41	1	2	2	2	2	3	4	24	2	1	1	0	3	2	0	2	2	2	1	30	1	1	2	2	2	1	2	1	2	2	51.8	1	0	0
43	3724075	49	1	2	2	2	2	1.5	1	13	1	1	1	0	2	2	0	1	1	2	2	20	1	1	2	2	2	2	2	1	2	2	77.3	1	0	0
44	3150674	54	0	2	1	2	2	1.8	1	12	1	1	1	0	2	3	0	1	1	2	2	5	1	1	2	2	2	1	2	1	2	2	55.2333	1	0	0
45	611436	61	0	2	2	2	2	1.4	1	0	0	0	0	0	1	2	0	1	2	2	2	20	1	1	2	2	2	2	2	2	2	2	31.2333	2	0	0
46	14080	54	0	2	2	2	2	1	1	0	0	0	0	0	1	2	0	1	1	2	2	10	2	1	2	2	2	1	2	1	2	2	60	2	0	0
47	8074895	52	0	2	2	2	1	2	2	14	13	1	1	0	2	2	0	1	1	2	2	15	1	1	2	2	2	1	1	1	2	2	64.5667	1	0	0
49	3915351	33	1	2	2	2	1	2.5	2	7	0	0	0	0	2	2	0	1	2	1	2	40	1	1	2	2	2	1	2	1	2	2	41.8333	2	0	0
50	1550538	66	0	2	2	2	1	3.5	2	11	0	0	0	0	2	3	0	2	2	2	1	45	1	1	2	2	1	1	2	1	2	2	51.4667	1	0	0
51	1736995	47	0	2	1	1	1	1.5	1	4	0	0	0	0	1	2	0	2	2	2	1	75	1	1	2	2	2	1	1	1	2	2	17.5333	2	0	0
53	13364283	34	1	1	1	2	2	1	1	11	0	0	0	0	1	2	0	1	1	2	2	20	1	1	1	1	1	1	2	1	2	2	50.0667	1	0	0
57	2910412	64	0	2	1	1	2	3	2	7	0	0	0	0	2	2	0	2	2	2	1	15	2	1	2	2	2	1	2	1	2	2	51.5	1	0	0
58	4913417	61	0	2	2	2	2	3	2	31	19	2	1	0	2	2	0	1	1	1	2	25	1	1	2	2	2	1	2	1	1	2	45.2333	1	0	0
59	13416978	70	0	1	2	2	2	1.4	1	7	0	0	0	0	1	2	1	2	2	2	1	30	1	1	2	2	2	1	2	1	2	2	43.7667	1	0	0
62	13260439	57	0	2	1	2	2	0.3	1	10	4	1	1	1	2	1	0	2	2	1	2	30	1	1	1	1	1	1	1	2	2	2	8.56667	2	0	0
64	13272564	46	1	2	1	1	1	1.5	1	2	0	0	0	0	1	2	0	1	1	2	2	15	1	1	2	2	2	1	2	1	2	2	54.1667	1	0	0
65	4036673	50	1	2	2	2	1	2.5	2	23	4	2	1	0	2	2	0	1	1	1	2	35	1	1	1	2	2	1	2	1	2	2	73	1	0	0
66	3494407	47	1	2	2	2	2	1	1	0	0	0	0	0	1	2	0	1	1	2	2	30	2	1	2	2	2	1	2	2	2	2	49.3	1	0	0
68	13208922	72	0	2	2	2	2	3	2	26	21	3	1	1	3	3	0	1	2	2	2	40	1	1	2	2	2	1	2	1	2	2	56.8667	1	0	0
69	13365865	62	0	2	2	2	1	1.3	1	2	0	0	0	0	2	3	0	2	2	2	1	50	1	1	2	2	1	1	2	1	2	2	42.8333	1	0	0
71	8317213	55	0	2	1	1	2	1.5	1	4	0	0	0	0	1	3	0	2	2	2	1	30	1	2	2	2	2	1	2	1	2	2	45.7	1	0	0
73	13192829	54	0	2	1	2	1	1.5	1	5	0	0	0	0	1	2	0	2	2	2	2	20	1	1	1	1	1	1	2	1	1	2	58.5333	1	0	0
80	3301523	48	1	2	2	2	2	8	3	20	3	2	1	0	2	3	0	1	2	2	2	10	1	1	2	2	2	1	1	1	2	2	38.7667	2	0	0
82	8135958	50	0	2	1	1	2	1.5	1	16	0	0	0	0	2	2	1	2	2	1	2	60	1	1	2	2	1	1	2	1	2	2	40.7	1	0	0
84	8211495	55	0	2	2	2	1	1	1	11	1	1	1	0	2	2	0	2	2	1	2	30	1	1	2	2	2	1	1	1	1	2	56.3667	1	0	0
87	13489827	46	1	2	2	2	1	3	2	16	6	2	1	0	2	2	1	1	2	1	2	30	1	1	2	2	2	1	2	1	2	2	42.1	1	0	0
91	8772203	34	1	2	1	1	2	1.5	1	3	0	0	0	0	1	3	1	2	2	2	1	70	2	2	2	2	1	1	2	1	1	2	27.1	1	0	0
92	3542375	67	0	2	1	1	1	1	1	21	2	1	1	0	2	2	0	1	1	1	2	15	1	1	2	2	2	1	2	1	2	2	47.3	1	0	0
95	36343	61	0	2	2	2	1	3	2	18	1	1	1	0	2	3	0	1	2	1	2	50	1	1	2	2	2	1	2	1	2	2	53.5667	1	0	0
96	3676095	49	1	2	1	2	2	2	2	3	1	1	1	0	2	2	0	1	1	1	2	30	1	1	2	2	2	1	2	1	2	2	38.9333	1	0	0
98	430113	65	0	2	2	2	1	2.8	2	5	1	1	1	0	2	3	0	2	2	2	1	60	1	2	1	2	2	1	2	1	2	2	16.5	1	0	0
99	92342	61	0	2	2	2	2	3	2	23	0	0	0	0	1	2	0	1	1	2	2	25	1	1	2	2	2	1	2	1	2	2	5.8	1	0	0
100	3079989	54	0	2	2	2	1	3	2	23	0	0	0	0	1	3	1	2	2	1	2	30	1	1	2	2	2	1	2	1	2	2	10.4667	1	0	0
101	595662	49	1	2	1	2	2	4.5	2	29	3	1	1	0	2	2	1	1	1	2	2	50	1	1	2	2	2	1	2	1	2	2	10.4	1	0	0
102	14069904	42	1	2	1	2	1	1	1	16	3	1	1	0	1	1	0	1	1	2	2	10	1	1	2	2	1	1	2	1	2	2	4.16667	1	0	0
105	13522084	64	0	2	2	2	1	1.2	1	16	0	0	0	0	1	2	0	1	1	1	2	20	1	1	2	2	2	1	1	1	2	2	10	1	0	0
106	3038252	43	1	2	2	1	2	1.5	1	3	0	0	0	0	1	1	0	1	1	2	2	20	1	1	2	2	2	1	2	1	2	2	37.2333	2	0	0
107	188174	48	1	2	1	2	1	0.1	1	0	0	0	0	0	1	1	0	1	1	2	2	20	1	1	1	1	1	1	2	2	2	2	54.7667	1	0	0
108	552821	56	1	2	1	2	2	0.2	1	17	0	0	0	0	1	1	0	2	2	2	1	20	1	1	2	2	2	1	1	2	1	2	7.03333	1	0	0
109	8147738	42	1	2	1	1	2	3	2	13	0	0	0	0	1	2	0	1	2	2	2	60	1	1	2	2	2	1	1	1	2	2	59.3	1	0	0
